# Supplementary material for: Deeplasmid: deep learning accurately separates plasmids from bacterial chromosomes
Source: Nucleic Acids Res. 2021 Dec 6;50(3):e17. doi: 10.1093/nar/gkab1115 (PMC8860608; doi:10.1093/nar/gkab1115)
Supplement: gkab1115_Supplemental_Files [file gkab1115_supplemental_files.zip]

Archive with 2 entries (2 files):
- Deeplasmid - Supplementary Information - proof.docx
- Supplementary Table 2.xlsx
