# Supplementary material for: Deeplasmid: deep learning accurately separates plasmids from bacterial chromosomes
Source: Nucleic Acids Res. 2021 Dec 6;50(3):e17. doi: 10.1093/nar/gkab1115 (PMC8860608; doi:10.1093/nar/gkab1115)
Supplement: gkab1115_Supplemental_Files [file gkab1115_supplemental_files.zip › Supplementary Table 2.xlsx]

## Sheet: Sheet1
Plasmidic Pfam domains	Chromosomal Pfam Domains
DUF1380	AAA_3
Antirestrict	fn3
Rep_3	BRCT
Plasmid_stab_B	GATase_2
DUF905	PIN
DUF4942	NUDIX
DUF3560	Guanylate_kin
Rop	Ribonucleas_3_3
DUF1281	Ribosomal_S16
Bac_RepA_C	Ring_hydroxyl_A
LPD7	Glyco_hydro_77
DUF1281_C	RRF
ParB	Ribosomal_S13
Shufflon_N	Methyltransf_21
MbeB_N	DUF177
DUF4165	NADH-G_4Fe-4S_3
T4SS-DNA_transf	Alpha-amylase_C
StbA	IlvN
KfrA_N	DXP_reductoisom
DUF5710	Formyl_trans_C
TcpQ	TOBE
RepA_N	PRK
PilM	Ribosomal_L11_N
TraS	Peptidase_M17
T4BSS_DotH_IcmK	MutS_III
DUF3701	RecO_C
PAP_PilO	GARS_N
T4SS_TraI	peroxidase
MobA_MobL	Epimerase_2
ArsD	DHQ_synthase
Replicase	GXGXG
HTH_54	Cytidylate_kin
DNA_pol3_theta	QRPTase_C
DUF4496	LYTB
KORA	GMP_synt_C
DUF2933	RNA_pol_Rpb6
Colicin	GHL10
TniB	SIMPL
ParG	eIF-1a
DUF3330	P5CR_dimer
DUF4236	Ribosomal_L12
DUF1173	MHYT
Lysis_col	GCV_T_C
DarA_N	DDE_Tnp_1_3
DUF3967	Methyltransf_5
Rep_1	CHASE2
Cag12	FeS_assembly_P
TraY	RCC1_2
Big_3_3	Ribosomal_L34
PsiA	Pantoate_transf
PilI	DNA_pol3_beta
DUF3150	SBF
TrbL	HHH_2
TRSP	PdxA
C-C_Bond_Lyase	Secretin_N
Phage_ASH	YitT_membrane
PRTase_2	MVIN
Raf1_HTH	Homoserine_dh
DUF3991	DNA_mis_repair
Caudo_TAP	GUN4
DUF932	Fer4_16
PELOTA_1	HPPK
MobC	Ribosomal_L22
Peptidase_S6	RsfS
EcoRII-C	IGPD
Microcin	Ribosomal_L14
HOK_GEF	RNA_pol_Rpb2_3
ScsC_N	Transcrip_reg
DUF228	Thymidylate_kin
Ead_Ea22	60KD_IMP
EcoRII-N	AIRC
DUF3363	EFP_N
HAD_SAK_2	SIS_2
TrbC	Enolase_N
CopB	ArgJ
HTH_13	CpeS
NES_C_h	YchF-GTPase_C
SMODS	RNA_pol_L
TraU	GIY-YIG
DUF982	Fil_haemagg
CaiF_GrlA	HI0933_like
Colicin_Ia	PP_kinase
T4SS_CagC	KH_dom-like
TerY_C	CoA_binding
DUF226	Thioesterase
DUF1612	NIL
YfdX	MgsA_C
TraH	Peptidase_M42
Flag1_repress	OSCP
Stap_Strp_tox_C	Phe_tRNA-synt_N
MobL	PFK
Minor_capsid_3	Ribosomal_L35p
Toprim_3	AICARFT_IMPCHas
TrwB_AAD_bind	Acetate_kinase
DUF3085	H-kinase_dim
DUF2913	cNMP_binding
Spc7	Ppx-GppA
S_4TM	RNA_pol_A_bac
DUF3927	CpcD
Herpes_BLLF1	DUF150
Tli4_C	B3_4
DUF4148	NIF3
KorB_C	Photo_RC
KfrB	ACAS_N
Lipoprotein_2	Methyltrans_RNA
DarA_C	Glyco_hydro_18
PapB	POTRA_2
TraQ	Glyco_hydro_2
DUF5338	RRM_1
MqsA_antitoxin	PRA-PH
E2R135	HpcH_HpaI
ATPgrasp_Ter	LVIVD
Acetyltransf_18	Fer4_9
gp32	NmrA
Fimbrial_K88	YgbB
HA	CarD_CdnL_TRCF
KorB	DNA_pol3_gamma3
TnpB_IS66	HisG
YolD	Peptidase_S9_N
FaeA	SecA_PP_bind
DUF1472	Ferrochelatase
DUF1010	Fer4_17
Cyclophil_like2	S-AdoMet_synt_N
Phage_lysozyme2	GrpE
DUF261	PGI
DUF2063	Lip_A_acyltrans
DUF3327	MreC
DUF5462	HEM4
DUF603	GST_N
TetR_C_24	tRNA_anti-codon
Collagen_mid	DHHA1
TrbI_Ftype	Transgly
DUF1983	DNA_pol_A
Histone_HNS	ExbD
KleE	tRNA_m1G_MT
Cloacin	Ribosomal_L20
ddrB-ParB	TMP-TENI
RecA_dep_nuc	PrmA
PRTase_1	PK_C
TerB_N	G_glu_transpept
kleA_kleC	PGK
Lsr2	Arg_tRNA_synt_N
Colicin_im	GARS_C
LydB	GTP1_OBG
Cloacin_immun	Ribosomal_L9_C
VirB3	FAD_syn
DUF1016_N	CoA_trans
Bac_rhamnosid_C	Ribosomal_S5_C
DUF5388	RuBisCO_small
LPD29	Ribosomal_L9_N
Replic_Relax	RecA
Helicase_C_4	SBP_bac_6
Tli4_N	Ribosomal_L25p
TraD	MoeA_C
pXO2-11	OpuAC
Phage_portal	MnmE_helical
T4SS	DNA_pol3_beta_2
WxL	SNF
DUF551	GIDA
DUF3672	H2TH
Polbeta	Ribosomal_S6
AAA_13	Peptidase_S13
Cytotoxic	RNase_E_G
RepB_primase	GTP-bdg_N
MLTR_LBD	FumaraseC_C
APH_6_hur	RNA_pol_Rpb2_45
GramPos_pilinD1	PolyA_pol_RNAbd
DUF685	CTP_transf_3
DUF2946	Ribosomal_L11
DUF244	Lysine_decarbox
MTES_1575	IMS_C
SpaA	Ribul_P_3_epim
LZ_Tnp_IS66	MaoC_dehydratas
TraF_2	Peptidase_C39
Mlp	GatB_Yqey
TetR_C_28	oligo_HPY
DUF2829	IMS
RolB_RolC	Pribosyltran_N
DUF3768	UvrB
DUF4123	Ribosomal_L5
Methyltransf_25	Glyco_hydro_2_C
TetR_C_29	IGPS
pXO2-34	Cytochrome_B
DUF1236	FtsA
ORF6N	LeuA_dimer
DUF3846	Fer2_3
PRiA4_ORF3	PhoH
TraG_N	CoA_binding_3
KNTase_C	MreB_Mbl
TraL	Tubulin
DUF2493	Ribosomal_L4
Gram_pos_anchor	IlvC
LacY_symp	Glyco_transf_28
DUF5401	SDH_alpha
Borrelia_orfD	Ribosomal_S21
TniQ	GreA_GreB
DUF1403	Sulfate_transp
NolX	Dynamin_N
RepC	NAD_Gly3P_dh_N
NUMOD4	S-AdoMet_synt_C
ParD_like	COX2
pEK499_p136	Lactamase_B_3
DUF5417	Val_tRNA-synt_C
TraV	KH_5
HNH_2	ZT_dimer
DUF1357	MTS
TrbC_Ftype	XisI
HTH_7	ACT_4
DUF4238	ADH_zinc_N_2
TraF	tRNA_U5-meth_tr
Cry1Ac_D5	1-cysPrx_C
DUF4225	NAD_kinase
RapH_N	DXP_redisom_C
TIR-like	Fapy_DNA_glyco
DUF2971	AhpC-TSA
Endotoxin_N	LysM
PerC	CarbopepD_reg_2
CusF_Ec	RibD_C
Relaxase	Epimerase
Intron_maturas2	RecQ_Zn_bind
DUF735	CbiQ
DUF3265	CRISPR_Cas2
DUF2958	Phosphorylase
DUF2761	Glyco_transf_41
DUF1392	MraZ
DUF4913	Fn3-like
NEL	RNA_pol_Rpb1_5
DUF3883	IPPT
DUF3890	DUF697
DUF3416	TusA
DUF4752	DapB_N
DUF2934	DNA_ligase_ZBD
Telomere_res	Peptidase_M1
Prim_Zn_Ribbon	GARS_A
DUF5677	zf-HYPF
CCDC158	SecA_DEAD
LPD1	Glyco_hydro_57
Big_13
DUF1473	Na_Pi_cotrans
Toprim_Crpt	PTA_PTB
AbiTii	T2SSE_N
FidL_like	UVR
RES	NYN
Lambda_Bor	Fasciclin
Viral_helicase1	DUF4351
Big_9	His_kinase
Colicin_M	HHH_5
MbeD_MobD	Sel1
DUF2786	HD
DUF2291	Glu_synthase
Big_3_2	tRNA-synt_1_2
Bacillus_HBL	MoeA_N
Cadherin_5	Peptidase_M50
HNH_5	ATP-synt_C
DpnI_C	Ham1p_like
MccV	AA_permease
Hol_Tox	NusG
DUF992	Ribosomal_L31
DUF759	zf-dskA_traR
DUF5406	Methyltr_RsmB-F
TcpE	TPR_9
PEP_hydrolase	Acetyltransf_11
zf-C2H2	malic
ParB_C	CoaE
Peptidase_S74	RMMBL
Exc	PRA-CH
Bac_rhamnosid6H	Complex1_51K
DUF693	RNA_pol_Rpb2_2
Phage_int_SAM_2	DNA_topoisoIV
Shigella_OspC	GDPD
DUF1541	Poly_export
NESP55	SRP_SPB
TraK	Hydrolase_like
vWA-TerF-like	Rho_N
DUF1506	CTP_transf_1
Antibiotic_NAT	GMC_oxred_N
TerD	Pro_CA
DUF3331	Ribosomal_L10
HTH_39	GATase_3
Big_6	PKD
DUF276	DNA_gyraseB
AbiJ_NTD4	YjgP_YjgQ
DUF1002	Rubrerythrin
Phage_cap_E	3HCDH
PrgI	Prenyltransf
sCache_2	Hist_deacetyl
AbiEi_3_N	Dala_Dala_lig_N
DUF787	EFP
Mob_Pre	Pribosyltran
PT-TG	Cation_ATPase_N
DUF1419	NusA_N
Tra_M	KH_1
CcdA	SprB
TrwC	GTP_EFTU_D3
TnsD	EFG_IV
EHN	5_3_exonuc_N
DUF764	POR_N
DUF3095	CorA
IpaB_EvcA	5-FTHF_cyc-lig
MerB	dUTPase
PcfJ	Oxidored_nitro
ATLF	ATP_bind_3
DUF2968	Cpn10
DUF4062	tRNA-synt_2c
DUF2282	UPF0126
L_lactis_RepB_C	zf-FPG_IleRS
AAA_15	THF_DHG_CYH_C
Prok-TraM	DeoC
SGNH	LMWPc
DUF1657	CPSase_L_D3
DUF5065	DnaJ_C
RPA	PTS_IIB
DUF916	DNA_gyraseB_C
Cys_rich_KTR	Peptidase_M3
DUF2688	Pyr_redox_2
Binary_toxB_2	FCD
Herpes_ori_bp	AI-2E_transport
DUF5372	Polyketide_cyc2
DUF4935	GATase_7
Tape_meas_lam_C	Ammonium_transp
ArdA	MgtE_N
PGDH_C	CPSase_sm_chain
DUF334	URO-D
PriCT_1	RuvB_N
CagX	RimK
DUF4231	SpoU_sub_bind
YscK	DHO_dh
Bacteriocin_II	Ribosomal_L27A
Rep_2	Ligase_CoA
ParD	Citrate_synt
DUF3422	TrkH
Tnp_DNA_bind	ADK
LPD25	DeoRC
Epsilon_antitox	SKI
DNase_NucA_NucB	Amidohydro_3
XylR_N	Redoxin
DUF3175	ATP-synt_B
DUF5351	PAPS_reduct
Borrelia_lipo_1	GATase_6
DUF2783	Bac_DnaA
TpcC	CTP_synth_N
DUF3348	ILVD_EDD
DUF3757	NAD_binding_10
DUF3324	SHMT
Peptidase_S26	Fer2_2
DUF5648	DAGK_cat
DUF1561	Fer4_14
OxoDH_E1alpha_N	Ribonuc_red_lgC
DUF4207	UDPG_MGDP_dh_N
GP38	DFP
PGDYG	GST_C
DUF3141	Ribosomal_L6
DUF2534	Malic_M
Cadherin_4	Pep_deformylase
DUF4192	ATP-cone
RHH_3	Cpn60_TCP1
Erp_C	IF2_N
Fur_reg_FbpA	RCC1
AAA_34	ZnuA
DUF4158	HD_5
TraC	Aldose_epim
Peptidase_M66	KOW
Binary_toxB	IMPDH
DUF5753	AlaDh_PNT_C
DUF1187	Gln-synt_N
DpnII-MboI	OMPdecase
DUF4232	MR_MLE_N
IAT_beta	Sec_GG
YqaJ	Peptidase_M28
BPTA	YCII
HEPN_Apea	GDC-P
DUF802	AAA_26
HTH_36	Fer4_11
DUF4406	Toprim_4
DUF3105	SRP54_N
Octopine_DH	Shikimate_DH
Arc	Peptidase_M22
RepB	UDG
ANT	HTH_IclR
PSK_trans_fac	MutS_V
Omega_Repress	STAS
CDtoxinA	UDPG_MGDP_dh_C
RepB-RCR_reg	FabA
DUF3293	Amidase_3
DUF5415	CheR
NfrA_C	DAHP_synth_1
DUF1064	RNA_pol_Rpb2_1
DUF2784	Metalloenzyme
Endotoxin_C2	Cytochrom_C_asm
FIVAR	3HCDH_N
Mu-transpos_C	Topoisom_bac
ESPR	DNA_pol_A_exo1
Methyltransf_12	Oxidored_q2
DUF2242	DDE_Tnp_ISL3
SUKH_6	Peptidase_U32
Toxin_15	Mem_trans
RHH_6	F420_oxidored
Aminoglyc_resit	Oxidored_molyb
DUF5384	Flagellin_N
Collar	Complex1_49kDa
EcoR124_C	SNARE_assoc
Mrr_N	Dala_Dala_lig_C
CzcE	Esterase
DUF3892	Gp_dh_C
TraA	Sua5_yciO_yrdC
DUF3500	Wzz
DUF1463	P-II
DUF3005	Voltage_CLC
Neisseria_TspB	E3_binding
DUF637	tRNA-synt_1g
DUF1863	Fer4_20
Transport_MerF	NAD_binding_11
Endotoxin_M	Clp_N
DUF3613	Mg_chelatase
TAL_effector	PolyA_pol
MPTase-PolyVal	Glycos_trans_3N
ERF	DAP_epimerase
Peptidase_M30	OTCace_N
Hint_2	NusB
DUF5706	Glyco_hydro_3
AbiEii	DHH
Phage_fiber_2	PTS_EIIC
DUF3606	DNA_pol3_delta2
Inhibitor_I36	ACP_syn_III
VirB8	OTCace
Autoind_bind	DUF58
Clostridium_P47	PBS_linker_poly
DUF2894	ATP-grasp_4
DUF550	ETF
TraE	DUF4974
DUF3717	GTP_cyclohydro2
DUF643	IclR
DUF746	ELFV_dehydrog
DUF3320	TGS
pXO2-72	Xan_ur_permease
DUF2188	E1_dh
CssAB	Glycos_transf_4
ApeA_NTD1	Flavoprotein
TrfA	UPF0051
Transposase_31	UTRA
HNH_3	RNA_pol_Rpb1_2
HupE_UreJ_2	Glyco_tran_28_C
IstB_IS21_ATP	Acyl_transf_1
Acetyltransf_8	Oxidored_FMN
TagA	HHH_6
DUF1109	TPR_6
CmlA_N	BMC
Binary_toxB_3	AlaDh_PNT_N
DUF1217	Fer4_5
Crystall_4	tRNA-synt_His
Toxin_R_bind_C	Peptidase_S49
TnsE_C	Na_Ca_ex
ILEI	Toprim_C_rpt
AgI_II_C2	ACP_syn_III_C
DUF4379	Orn_DAP_Arg_deC
DUF4268	Glycos_transf_3
PknH_C	ABC1
Rep_trans	PmbA_TldD
DUF1788	DNA_pol3_alpha
RP-C	PEP-utilizers_C
Prok-E2_A	Glyco_transf_9
DUF1819	Transketolase_N
Lipocalin_5	Proton_antipo_N
Rol_Rep_N	Sugar_tr
Pyrid_ox_like	DctP
DUF2000	PseudoU_synth_1
UPF0137	Ribonuc_L-PSP
SUFU	FAD_binding_6
DUF2384	MttA_Hcf106
TraG-D_C	Hexapep_2
GXWXG	ABC_tran_Xtn
TTSSLRR	Semialdhyde_dhC
EntA_Immun	Calx-beta
CHASE8	Hydrolase
AGS_C	Sigma70_r1_2
GH43_C2	Biotin_carb_C
DUF4150	Biotin_carb_N
ART-PolyVal	tRNA_SAD
DUF2591	ATP-synt_ab_C
HTH_Tnp_IS1	ChlI
Phage_antiter_Q	Bac_surface_Ag
DUF1116	HIT
MCD_N	DUF218
DUF4156	Oxidored_q6
DUF2877	NAD_synthase
DUF3902	tRNA-synt_1c
VirE3	Nitroreductase
HMw1_D2	2-oxoacid_dh
DUF4243	CorC_HlyC
DUF2274	Gate
DUF3895	Lum_binding
TerB_C	FTSW_RODA_SPOVE
Amido_AtzD_TrzD	Lon_C
DUF3734	PBP_like_2
Amidase02_C	DNA_binding_1
DUF4011	Carboxyl_trans
MCD	Aconitase_C
GH-E	CLP_protease
IPT	tRNA_bind
GramPos_pilinBB	Inositol_P
Staphopain_pro	Flg_bbr_C
Spherulin4	His_biosynth
DUF3311	Orn_Arg_deC_N
AHH	Gp_dh_N
ErmC	MazG
MUG113	COX1
DUF2479	Peptidase_S9
MucBP	SRP54
Phage_HK97_TLTM	Aminotran_4
DUF1810	Polysacc_synt
DUF3703	CBM_48
TcpA	EPSP_synthase
AA_synth	MR_MLE_C
T6SS_Vgr	Dus
Porin_2	DALR_1
YHS	TPR_10
DUF3304	adh_short
DUF2254	PCRF
YaaC	UPF0004
HMW1C_N	SBP_bac_1
AvrPphF-ORF-2	Ala_racemase_N
Colicin-DNase	TPR_11
PKD_4	NAD_binding_1
VasL	Pro_isomerase
DUF1524	Fe-ADH
TraP	GHMP_kinases_N
Glyco_hydro_106	Molybdop_Fe4S4
CcdB	MORN
HisKA_7TM	UDPG_MGDP_dh
Abi_C	Iso_dh
AbiJ_NTD5	Cation_efflux
Ig_3	HhH-GPD
DUF2177	PBP_dimer
DUF5431	ATP-synt_ab_N
Terminase_GpA	NTP_transf_3
Darcynin	O-antigen_lig
Arm-DNA-bind_1	RNase_PH
TED	Chorismate_bind
NifQ	EFG_II
DUF3300	Glutaredoxin
HDPD	GHMP_kinases_C
EppA_BapA	RVT_1
Stn1	Gln-synt_C
PTS_IIA	RNase_T
DUF2791	Methyltransf_18
DUF5839	Succ_DH_flav_C
DUF3584	Peripla_BP_4
Mub_B2	Aconitase
DUF1738	Peripla_BP_2
DUF2950	RNase_PH_C
DUF2637	cobW
COX_ARM	DHDPS
HlyD	MGS
Phage_holin_4_1	YkuD
DUF961	TPR_2
Peptidase_M91	Phycobilisome
DUF5605	Pterin_bind
DUF3280	GFO_IDH_MocA_C
CbeA_antitoxin	TPP_enzyme_M
PT-VENN	tRNA-synt_1b
Fim-adh_lectin	Glyco_transf_4
SyrA	NIR_SIR_ferr
DUF2235	Semialdhyde_dh
Phage_TAC_14	Response_reg
PrgU	MMPL
DUF4765	Big_3_4
DUF1869	UbiA
AbiH	FAD-oxidase_C
Phage_holin_3_7	TRAM
XhlA	RF-1
Coat_X	Sigma54_activat
DUF3604	CTP_transf_like
CryBP1	Peptidase_S8
DUF5593	PHP
DUF4030	Fer4
Med15	HTH_5
WGR	HGTP_anticodon
YafQ_toxin	Lactamase_B_2
Borrelia_orfA	FKBP_C
DUF535	Fer4_10
DUF2840	Formyl_trans_N
Dimer_Tnp_Tn5	polyprenyl_synt
HTH_38	p450
K_trans	BPL_LplA_LipB
PepSY_2	PNP_UDP_1
Colicin_Pyocin	Amidase
DUF1488	DJ-1_PfpI
AbiEi_3	FGGY_N
DUF2875	Ferritin
YopE_N	FGGY_C
BsuBI_PstI_RE_N	PhoU
DUF3268	Flg_bb_rod
MBG_2	tRNA-synt_2
DUF5513	NAD_binding_2
DUF1413	Mur_ligase
RP-C_C	Lyase_1
ESX-1_EspG	BCA_ABC_TP_C
DUF5666	Peptidase_M48
Phage_lambda_P	LysE
PucR	HisKA_3
DUF3221	Molydop_binding
DUF3884	FUR
Glyoxalase_6	SSF
DUF1427
RepA_C	Thiolase_N
LPD16	4HBT
DUF4113	CBS
AraC_N	DegT_DnrJ_EryC1
Cupin_6	PGM_PMM_I
Inovirus_Gp2	PGM_PMM_IV
Atu4866	Thiolase_C
DUF1643	EFG_C
Prok-E2_E	DUF772
Big_10	Sulfatase
DUF4064	Toprim
L_biotic_typeA	GDP_Man_Dehyd
DUF1460	GerE
DUF2790	HSP70
PPE	TOBE_2
TubC_N	Sigma70_r2
Mucin_bdg	PGM_PMM_III
DUF4257	Peptidase_M16
Pim	Fer4_8
CHMI	tRNA-synt_2b
CopG_antitoxin	Condensation
Cys_rich_CPCC	TPP_enzyme_N
DUF3489	Fer4_7
DUF2271	Anticodon_1
Terpene_syn_C_2	T2SSE
DUF1484	Rieske
YmgB	CN_hydrolase
TMF_TATA_bd	Acyltransferase
Lactococcin	Helicase_C
T3RM_EcoP15I_C	NIR_SIR
MucBP_2	Reg_prop
DUF3797	FAD_binding_2
DUF2846	Peptidase_M24
zinc_ribbon_11	PGM_PMM_II
Cthe_2159	PLDc_2
TPR_MalT	2-Hacid_dh_C
LPAM_1	Ketoacyl-synt_C
Porin_OmpG_1_2	SLBB
Phage_TTP_13	Polysacc_deac_1
HTH_46	ATP-synt_ab
TQ	AIRS
DUF3274	POTRA
DUF1433	Molybdopterin
DUF736	HMGL-like
Type_ISP_C	MoCF_biosynth
AAA_24	MarR
DUF3100	SusD-like_3
DUF1932	MatE
Arr-ms	ACT
DUF4082	ClpB_D2-small
Tn7_Tnp_TnsA_N	Peripla_BP_3
GATase1_like	Transketolase_C
Phage_holin_8	SBP_bac_8
Caps_synth	2-Hacid_dh
Imm58	Thioredoxin
Holin_BlyA	Na_H_Exchanger
DUF1093	M20_dimer
Nup88	SpoU_methylase
DUF1837	Pyr_redox_dim
Plasmid_parti	Transket_pyr
DUF3455	CPSase_L_D2
IrmA	SIS
PapJ	AA_kinase
HEPN_AbiU2	dCMP_cyt_deam_1
PHBC_N	Peptidase_M20
DUF3990	Glyoxalase_2
STb_secrete	ketoacyl-synt
Stealth_CR2	OrfB_IS605
TSP3_bac	Biotin_lipoyl
DUF2945	Plug
PBECR4	AIRS_C
PTS_EIIC_2	Glyco_trans_4_4
Whirly	Transpeptidase
DUF1302	UvrD-helicase
GlgS	PfkB
HTH_16	SBP_bac_5
HEPN_Toprim_N	TP_methylase
DUF5653	PseudoU_synth_2
DUF3520	ECH_1
DUF3139	NTP_transferase
DUF3627	Aldo_ket_red
Thioredoxin_10	TPP_enzyme_C
Terminase_2	tRNA-synt_1
CBP_BcsN	Fer2
PilS	Acyl-CoA_dh_N
DM13	Biotin_lipoyl_2
HTH_17	CCG
HutD	TPR_8
Thymidylat_synt	PDZ_2
BKACE	Aminotran_3
DUF2325	Sigma70_r4
DUF2778	AAA_2
Multi_ubiq	S4
LamB	GTP_EFTU_D2
Fil_haemagg_2	Aminotran_5
Gp49	E1-E2_ATPase
Ricin_B_lectin	Alpha-amylase
PIN_8	Lactamase_B
Iron_permease	Acyl-CoA_dh_M
CHASE5	Mur_ligase_C
DUF4357	GFO_IDH_MocA
DUF3018	Amidohydro_1
DUF3956	Proton_antipo_M
DUF2793	ADH_zinc_N
VanA_C	Acyl-CoA_dh_1
LcrG	Radical_SAM
DUF1461	PD40
DUF1706	Abhydrolase_5
DUF2075	ADH_N
DHFR_2	PALP
DUF2749	Mur_ligase_M
PA_decarbox	Rhodanese
DUF5615	GATase
Spc7_N	DNA_gyraseA_C
Peptidase_C70	BPD_transp_2
DUF3597	ABC_membrane
Imm42	GTP_EFTU
Colicin_D	S1
DUF3850	GntR
HEPN_RES_NTD1	MCPsignal
Dehydratase_SU	AMP-binding_C
DUF2169	DEAD
DUF993	Pkinase
Phg_2220_C	Aminotran_1_2
SCP-1	MMR_HSR1
DUF4320	AMP-binding
DUF4670	HATPase_c
PBECR2	Hexapep
Enterotoxin_ST	HisKA
Peptidase_S78_2	Glycos_transf_1
LPD11	LysR_substrate
DUF2182	WD40
TMEMspv1-c74-12	BPD_transp_1
DUF2491	ABC_tran
DUF4392
Endotoxin_C
DUF4304
Docking
Pirin_C_2
Glyco_hydro_70
TetR_C_8
Enterotoxin_a
DUF262
TetR_C_7
NERD
Arabinose_bd
DUF4178
Adenyl_transf
DUF4255
DUF3618
DUF4376
NIPSNAP
DUF4259
YcaO
DUF3313
Pyocin_S
DUF4384
LPD30
DUF3945
ADPrib_exo_Tox
DUF1529
YodL
Sipho_tail
Phage_Integr_2
HEPN_RiboL-PSP
Ferritin-like
Yop-YscD_cpl
Tyrosinase
Atrophin-1
Peptidase_C47
DUF4014
STALD
DUF2252
DUF4433
CT47
DUF4291
Colicin_K
DUF4272
DUF4352
Arabinose_trans
ATC_hydrolase
DUF3006
TetR_C_27
Multi_Drug_Res
DUF3847
Phage_min_tail
HTH_Bact
Colicin_immun
Imm26
DUF4355
UPF0715
T5orf172
T6SS_VasE
DUF995
InlK_D3
Lant_dehydr_N
